# Supplementary material for: Design, Synthesis and Antimicrobial Evaluation of New N-(1-Hydroxy-1,3-dihydrobenzo[c][1,2]oxaborol-6-yl)(hetero)aryl-2-carboxamides as Potential Inhibitors of Mycobacterial Leucyl-tRNA Synthetase
Source: Int J Mol Sci. 2023 Feb 2;24(3):2951. doi: 10.3390/ijms24032951 (PMC9917560; doi:10.3390/ijms24032951)
Supplement: Supplementary file 1 [file ijms-24-02951-s001.zip]

Archive with 1 entries (1 files):
- ijms-2166579-supplementary.pdf
